# Supplementary material for: Iron Reduction in Dermacentor andersoni Tick Cells Inhibits Anaplasma marginale Replication
Source: Int J Mol Sci. 2022 Apr 1;23(7):3941. doi: 10.3390/ijms23073941 (PMC8999750; doi:10.3390/ijms23073941)
Supplement: Supplementary file 1 [file ijms-23-03941-s001.zip]

Archive with 7 entries (7 files):
- Fig. S1 Am069 alignment.pdf
- Fig. S2 Am240 alignment.pdf
- Fig. S3 Am392 alignment.pdf
- Table S1 Live cell counts.xlsx
- Table S2 Bpdl Am levels.xlsx
- Table S3 FeSO4 Am levels.xlsx
- Table S4 Am gene expression.xlsx
