# Supplementary material for: Iron Reduction in Dermacentor andersoni Tick Cells Inhibits Anaplasma marginale Replication
Source: Int J Mol Sci. 2022 Apr 1;23(7):3941. doi: 10.3390/ijms23073941 (PMC8999750; doi:10.3390/ijms23073941)
Supplement: Supplementary file 1 [file ijms-23-03941-s001.zip › Table S1 Live cell counts.xlsx]

## Sheet: Live cell counts
Replicate	Treatment	Time	Status	Number live cells
1	none	24	uninfected	367000
1	none	48	uninfected	482000
1	none	72	uninfected	323000
1	none	96	uninfected	503000
1	EtOH	24	uninfected	395000
1	EtOH	48	uninfected	246000
1	EtOH	72	uninfected	335000
1	EtOH	96	uninfected	372000
1	Bpdl	24h	uninfected	420000
1	Bpdl	48h	uninfected	297000
1	Bpdl	72h	uninfected	223000
1	Bpdl	96h	uninfected	150000
2	none	24	uninfected	512000
2	none	48	uninfected	347000
2	none	72	uninfected	278000
2	none	96	uninfected	333000
2	EtOH	24	uninfected	462000
2	EtOH	48	uninfected	407000
2	EtOH	72	uninfected	323000
2	EtOH	96	uninfected	262000
2	Bpdl	24h	uninfected	345000
2	Bpdl	48h	uninfected	357000
2	Bpdl	72h	uninfected	295000
2	Bpdl	96h	uninfected	277000
3	none	24	uninfected	320000
3	none	48	uninfected	232000
3	none	72	uninfected	227000
3	none	96	uninfected	207000
3	EtOH	24	uninfected	288000
3	EtOH	48	uninfected	290000
3	EtOH	72	uninfected	295000
3	EtOH	96	uninfected	213000
3	Bpdl	24h	uninfected	325000
3	Bpdl	48h	uninfected	248000
3	Bpdl	72h	uninfected	165000
3	Bpdl	96h	uninfected	118000
1	none	24	infected	365000
1	none	48	infected	520000
1	none	72	infected	735000
1	none	96	infected	787000
1	EtOH	24	infected	448000
1	EtOH	48	infected	507000
1	EtOH	72	infected	629000
1	EtOH	96	infected	553000
1	Bpdl	24h	infected	307000
1	Bpdl	48h	infected	317000
1	Bpdl	72h	infected	288000
1	Bpdl	96h	infected	188000
2	none	24	infected	375000
2	none	48	infected	362000
2	none	72	infected	303000
2	none	96	infected	310000
2	EtOH	24	infected	357000
2	EtOH	48	infected	345000
2	EtOH	72	infected	293000
2	EtOH	96	infected	272000
2	Bpdl	24h	infected	348000
2	Bpdl	48h	infected	363000
2	Bpdl	72h	infected	303000
2	Bpdl	96h	infected	222000
3	none	24	infected	233000
3	none	48	infected	272000
3	none	72	infected	230000
3	none	96	infected	215000
3	EtOH	24	infected	270000
3	EtOH	48	infected	312000
3	EtOH	72	infected	315000
3	EtOH	96	infected	283000
3	Bpdl	24h	infected	328000
3	Bpdl	48h	infected	227000
3	Bpdl	72h	infected	198000
3	Bpdl	96h	infected	205000
