# Supplementary material for: Iron Reduction in Dermacentor andersoni Tick Cells Inhibits Anaplasma marginale Replication
Source: Int J Mol Sci. 2022 Apr 1;23(7):3941. doi: 10.3390/ijms23073941 (PMC8999750; doi:10.3390/ijms23073941)
Supplement: Supplementary file 1 [file ijms-23-03941-s001.zip › Table S2 Bpdl Am levels.xlsx]

## Sheet: A.m burden all cq
Replicate	Treatment	Target	Time (h)	Average Cq
1	EtOH	Bactin	24	15.9893
1	EtOH	Bactin	48	16.06
1	EtOH	Bactin	72	16.835
1	EtOH	Rpoh	24	26.8091
1	EtOH	Rpoh	48	26.35
1	EtOH	Rpoh	72	25.63
1	Bpdl	Bactin	24	16.0157
1	Bpdl	Bactin	48	16.335
1	Bpdl	Bactin	72	16.65
1	Bpdl	Rpoh	24	28.8765
1	Bpdl	Rpoh	48	30.045
1	Bpdl	Rpoh	72	30.725
2	EtOH	Bactin	24	19.1
2	EtOH	Bactin	48	17.7872
2	EtOH	Bactin	72	16.8072
2	EtOH	Bactin	96	17.5699
2	EtOH	Rpoh	24	30.4169
2	EtOH	Rpoh	48	26.6898
2	EtOH	Rpoh	72	25.5973
2	EtOH	Rpoh	96	25.9148
2	Bpdl	Bactin	24	16.9098
2	Bpdl	Bactin	48	17.5657
2	Bpdl	Bactin	72	16.8078
2	Bpdl	Bactin	96	18.7556
2	Bpdl	Rpoh	24	28.6287
2	Bpdl	Rpoh	48	30.2427
2	Bpdl	Rpoh	72	29.9598
2	Bpdl	Rpoh	96	32.0851
2	Bpdl 24 h	Bactin	24	18.0674
2	Bpdl 24 h	Bactin	48	18.0021
2	Bpdl 24 h	Bactin	72	18.2285
2	Bpdl 24 h	Bactin	96	16.619
2	Bpdl 24 h	Rpoh	24	29.8119
2	Bpdl 24 h	Rpoh	48	29.644
2	Bpdl 24 h	Rpoh	72	27.9457
2	Bpdl 24 h	Rpoh	96	26.1595
3	EtOH	Bactin	24	20.06
3	EtOH	Bactin	48	16.99
3	EtOH	Bactin	72	17.34
3	EtOH	Bactin	96	18.08
3	EtOH	Rpoh	24	31.43
3	EtOH	Rpoh	48	25.75
3	EtOH	Rpoh	72	26.07
3	EtOH	Rpoh	96	26.4
3	Bpdl	Bactin	24	17.14
3	Bpdl	Bactin	48	16.74
3	Bpdl	Bactin	72	17.49
3	Bpdl	Bactin	96	19.22
3	Bpdl	Rpoh	24	28.95
3	Bpdl	Rpoh	48	29.27
3	Bpdl	Rpoh	72	30.9
3	Bpdl	Rpoh	96	33.22
3	Bpdl 24 h	Bactin	24	18.53
3	Bpdl 24 h	Bactin	48	18.63
3	Bpdl 24 h	Bactin	72	18.98
3	Bpdl 24 h	Bactin	96	17.09
3	Bpdl 24 h	Rpoh	24	30.43
3	Bpdl 24 h	Rpoh	48	30.21
3	Bpdl 24 h	Rpoh	72	28.76
3	Bpdl 24 h	Rpoh	96	26.89
4	EtOH	Bactin	24	21.24
4	EtOH	Bactin	48	18.72
4	EtOH	Bactin	72	18.14
4	EtOH	Bactin	96	19.12
4	EtOH	Rpoh	24	27.25
4	EtOH	Rpoh	48	23.99
4	EtOH	Rpoh	72	22
4	EtOH	Rpoh	96	23.6
4	Bpdl	Bactin	24	20.11
4	Bpdl	Bactin	48	19.02
4	Bpdl	Bactin	72	18.41
4	Bpdl	Bactin	96	19.56
4	Bpdl	Rpoh	24	27.6
4	Bpdl	Rpoh	48	26.43
4	Bpdl	Rpoh	72	27.22
4	Bpdl	Rpoh	96	28.89
4	Bpdl 24 h	Bactin	24	19.65
4	Bpdl 24 h	Bactin	48	18.64
4	Bpdl 24 h	Bactin	72	20.09
4	Bpdl 24 h	Bactin	96	20.65
4	Bpdl 24 h	Rpoh	24	26.95
4	Bpdl 24 h	Rpoh	48	25.41
4	Bpdl 24 h	Rpoh	72	24.96
4	Bpdl 24 h	Rpoh	96	25.22
