# Supplementary material for: Iron Reduction in Dermacentor andersoni Tick Cells Inhibits Anaplasma marginale Replication
Source: Int J Mol Sci. 2022 Apr 1;23(7):3941. doi: 10.3390/ijms23073941 (PMC8999750; doi:10.3390/ijms23073941)
Supplement: Supplementary file 1 [file ijms-23-03941-s001.zip › Table S3 FeSO4 Am levels.xlsx]

## Sheet: FeSO4
Replicate	Treatment	Time	Target	Average Cq
1	EtOH	24h	Bactin	19.33
1	EtOH	48h	Bactin	17.8
1	EtOH	72h	Bactin	20.02
1	Bpdl	24h	Bactin	15.38
1	Bpdl	48h	Bactin	18.58
1	Bpdl	72h	Bactin	16.11
1	20uMFe	24h	Bactin	15.63
1	50uMFe	24h	Bactin	17.12
1	100uMFe	24h	Bactin	17.27
1	20uMFe	48h	Bactin	18.38
1	50uMFe	48h	Bactin	20.35
1	100uMFe	48h	Bactin	22.23
1	20uMFe	72h	Bactin	19.29
1	50uMFe	72h	Bactin	21.06
1	100uMFe	72h	Bactin	21.6
1	EtOH	24h	Rpoh	27.62
1	EtOH	48h	Rpoh	24.39
1	EtOH	72h	Rpoh	25.18
1	Bpdl	24h	Rpoh	24.64
1	Bpdl	48h	Rpoh	27.29
1	Bpdl	72h	Rpoh	26.56
1	20uMFe	24h	Rpoh	24.83
1	50uMFe	24h	Rpoh	25.67
1	100uMFe	24h	Rpoh	25.26
1	20uMFe	48h	Rpoh	26.43
1	50uMFe	48h	Rpoh	27.93
1	100uMFe	48h	Rpoh	30.36
1	20uMFe	72h	Rpoh	28.8
1	50uMFe	72h	Rpoh	29.91
1	100uMFe	72h	Rpoh	29.37
2	EtOH	24h	Bactin	14.37
2	EtOH	48h	Bactin	14.46
2	EtOH	72h	Bactin	14.54
2	Bpdl	24h	Bactin	14.36
2	Bpdl	48h	Bactin	13.7
2	Bpdl	72h	Bactin	13.68
2	20uMFe	24h	Bactin	14.57
2	50uMFe	24h	Bactin	14.64
2	100uMFe	24h	Bactin	15.47
2	20uMFe	48h	Bactin	13.81
2	50uMFe	48h	Bactin	13.97
2	100uMFe	48h	Bactin	13.98
2	20uMFe	72h	Bactin	13.96
2	50uMFe	72h	Bactin	15.02
2	100uMFe	72h	Bactin	14.58
2	EtOH	24h	Rpoh	24.59
2	EtOH	48h	Rpoh	23.24
2	EtOH	72h	Rpoh	22.97
2	Bpdl	24h	Rpoh	25.43
2	Bpdl	48h	Rpoh	25.64
2	Bpdl	72h	Rpoh	26.06
2	20uMFe	24h	Rpoh	25.84
2	50uMFe	24h	Rpoh	25.35
2	100uMFe	24h	Rpoh	25.92
2	20uMFe	48h	Rpoh	25.98
2	50uMFe	48h	Rpoh	24.75
2	100uMFe	48h	Rpoh	24.62
2	20uMFe	72h	Rpoh	25.91
2	50uMFe	72h	Rpoh	26.31
2	100uMFe	72h	Rpoh	24.29
3	EtOH	24h	Bactin	14.59
3	EtOH	48h	Bactin	14.56
3	EtOH	72h	Bactin	14.66
3	Bpdl	24h	Bactin	14.36
3	Bpdl	48h	Bactin	14.05
3	Bpdl	72h	Bactin	14.35
3	20uMFe	24h	Bactin	14.56
3	50uMFe	24h	Bactin	14.75
3	100uMFe	24h	Bactin	14.62
3	20uMFe	48h	Bactin	15.01
3	50uMFe	48h	Bactin	14.95
3	100uMFe	48h	Bactin	16.38
3	20uMFe	72h	Bactin	15.23
3	50uMFe	72h	Bactin	17.96
3	100uMFe	72h	Bactin	19.46
3	EtOH	24h	Rpoh	27.33
3	EtOH	48h	Rpoh	26.85
3	EtOH	72h	Rpoh	25.39
3	Bpdl	24h	Rpoh	28.36
3	Bpdl	48h	Rpoh	28.19
3	Bpdl	72h	Rpoh	29.61
3	20uMFe	24h	Rpoh	28.05
3	50uMFe	24h	Rpoh	27.51
3	100uMFe	24h	Rpoh	27.82
3	20uMFe	48h	Rpoh	28.77
3	50uMFe	48h	Rpoh	26.49
3	100uMFe	48h	Rpoh	26.77
3	20uMFe	72h	Rpoh	26.21
3	50uMFe	72h	Rpoh	26.89
3	100uMFe	72h	Rpoh	28.59
4	EtOH	24h	Bactin	18.28
4	EtOH	48h	Bactin	17.78
4	EtOH	72h	Bactin	16.85
4	Bpdl	24h	Bactin	15.17
4	Bpdl	48h	Bactin	16.41
4	Bpdl	72h	Bactin	19.64
4	20uMFe	24h	Bactin	16.57
4	50uMFe	24h	Bactin	15.93
4	100uMFe	24h	Bactin	16.56
4	20uMFe	48h	Bactin	27.35
4	50uMFe	48h	Bactin	24.1
4	100uMFe	48h	Bactin	28.41
4	20uMFe	72h	Bactin	17.27
4	50uMFe	72h	Bactin	19.07
4	100uMFe	72h	Bactin	23.14
4	EtOH	24h	Rpoh	27.56
4	EtOH	48h	Rpoh	25.78
4	EtOH	72h	Rpoh	23.57
4	Bpdl	24h	Rpoh	27.14
4	Bpdl	48h	Rpoh	28.24
4	Bpdl	72h	Rpoh	31.8
4	20uMFe	24h	Rpoh	27.04
4	50uMFe	24h	Rpoh	25.86
4	100uMFe	24h	Rpoh	26.06
4	20uMFe	48h	Rpoh	37.38
4	50uMFe	48h	Rpoh	33.3
4	100uMFe	48h	Rpoh	36.6
4	20uMFe	72h	Rpoh	25.46
4	50uMFe	72h	Rpoh	25.35
4	100uMFe	72h	Rpoh	28.08
5	EtOH	24h	Bactin	22.27
5	EtOH	48h	Bactin	21.39
5	EtOH	72h	Bactin	23.27
5	Bpdl	24h	Bactin	22.53
5	Bpdl	48h	Bactin	17.93
5	Bpdl	72h	Bactin	22.23
5	20uMFe	24h	Bactin	22.78
5	50uMFe	24h	Bactin	21.44
5	100uMFe	24h	Bactin	21.48
5	20uMFe	48h	Bactin	21.74
5	50uMFe	48h	Bactin	19.49
5	100uMFe	48h	Bactin	23.42
5	20uMFe	72h	Bactin	20.11
5	50uMFe	72h	Bactin	23.69
5	100uMFe	72h	Bactin	25.39
5	EtOH	24h	Rpoh	30.38
5	EtOH	48h	Rpoh	28.39
5	EtOH	72h	Rpoh	29.38
5	Bpdl	24h	Rpoh	32.64
5	Bpdl	48h	Rpoh	27.93
5	Bpdl	72h	Rpoh	32.65
5	20uMFe	24h	Rpoh	32.24
5	50uMFe	24h	Rpoh	30.35
5	100uMFe	24h	Rpoh	30.33
5	20uMFe	48h	Rpoh	30.78
5	50uMFe	48h	Rpoh	28.67
5	100uMFe	48h	Rpoh	31.32
5	20uMFe	72h	Rpoh	29.6
5	50uMFe	72h	Rpoh	31.57
5	100uMFe	72h	Rpoh	31.97
