# Supplementary material for: Iron Reduction in Dermacentor andersoni Tick Cells Inhibits Anaplasma marginale Replication
Source: Int J Mol Sci. 2022 Apr 1;23(7):3941. doi: 10.3390/ijms23073941 (PMC8999750; doi:10.3390/ijms23073941)
Supplement: Supplementary file 1 [file ijms-23-03941-s001.zip › Table S4 Am gene expression.xlsx]

## Sheet: iron starvation
Replicate	Gene	Treatment	Time (h)	Average Cq
1	Am069	Bpdl	24	30.24
1	Am069	EtOH	24	28.08
1	Am240	Bpdl	24	34.36
1	Am240	EtOH	24	31.36
1	Am392	Bpdl	24	33.89
1	Am392	EtOH	24	31.2
1	Rpoh	Bpdl	24	28.86
1	Rpoh	EtOH	24	26.79
1	Am069	Bpdl	48	31.1
1	Am069	EtOH	48	28.01
1	Am240	Bpdl	48	35.38
1	Am240	EtOH	48	30.82
1	Am392	Bpdl	48	35.45
1	Am392	EtOH	48	31.09
1	Rpoh	Bpdl	48	30.06
1	Rpoh	EtOH	48	26.37
1	Am069	Bpdl	72	31.58
1	Am069	EtOH	72	27.31
1	Am240	Bpdl	72	36.07
1	Am240	EtOH	72	29.74
1	Am392	Bpdl	72	35.6
1	Am392	EtOH	72	30.34
1	Rpoh	Bpdl	72	30.94
1	Rpoh	EtOH	72	25.84
2	Am069	Bpdl	24	29.5529
2	Am069	EtOH	24	30.785
2	Am240	Bpdl	24	33.779
2	Am240	EtOH	24	34.6004
2	Am392	Bpdl	24	33.9625
2	Am392	EtOH	24	34.3781
2	Rpoh	Bpdl	24	28.6424
2	Rpoh	EtOH	24	30.4416
2	Am069	Bpdl	48	30.656
2	Am069	EtOH	48	27.6942
2	Am240	Bpdl	48	35.6001
2	Am240	EtOH	48	31.0027
2	Am392	Bpdl	48	35.1342
2	Am392	EtOH	48	31.0162
2	Rpoh	Bpdl	48	30.3693
2	Rpoh	EtOH	48	26.8262
2	Am069	Bpdl	72	30.6857
2	Am069	EtOH	72	26.0165
2	Am240	Bpdl	72	36.2825
2	Am240	EtOH	72	29.8489
2	Am392	Bpdl	72	35.8862
2	Am392	EtOH	72	30.2588
2	Rpoh	Bpdl	72	30.1864
2	Rpoh	EtOH	72	25.8519
2	Am069	Bpdl	96	32.513
2	Am069	EtOH	96	25.904
2	Am240	Bpdl	96	37.5627
2	Am240	EtOH	96	30.3115
2	Am392	Bpdl	96	36.3413
2	Am392	EtOH	96	30.5133
2	Rpoh	Bpdl	96	32.231
2	Rpoh	EtOH	96	26.0571
3	Am069	Bpdl	24	29.83
3	Am069	EtOH	24	31.44
3	Am240	Bpdl	24	34.38
3	Am240	EtOH	24	35.2
3	Am392	Bpdl	24	33.79
3	Am392	EtOH	24	35.82
3	Rpoh	Bpdl	24	28.9
3	Rpoh	EtOH	24	31.37
3	Am069	Bpdl	48	29.42
3	Am069	EtOH	48	26.48
3	Am240	Bpdl	48	35.07
3	Am240	EtOH	48	30.32
3	Am392	Bpdl	48	34.43
3	Am392	EtOH	48	29.98
3	Rpoh	Bpdl	48	25.75
3	Rpoh	EtOH	48	30.21
3	Am069	Bpdl	72	31.15
3	Am069	EtOH	72	26.18
3	Am240	Bpdl	72	36.18
3	Am240	EtOH	72	30.11
3	Am392	Bpdl	72	36.13
3	Am392	EtOH	72	30.37
3	Rpoh	Bpdl	72	30.88
3	Rpoh	EtOH	72	26.05
3	Am069	Bpdl	96	32.89
3	Am069	EtOH	96	26.3
3	Am240	Bpdl	96	37.51
3	Am240	EtOH	96	30.39
3	Am392	Bpdl	96	36.9
3	Am392	EtOH	96	31.04
3	Rpoh	Bpdl	96	33.15
3	Rpoh	EtOH	96	26.33
4	Am069	Bpdl	24	27.12
4	Am069	EtOH	24	27.09
4	Am240	Bpdl	24	32.19
4	Am240	EtOH	24	31.23
4	Am392	Bpdl	24	32.01
4	Am392	EtOH	24	31.49
4	Rpoh	Bpdl	24	27.37
4	Rpoh	EtOH	24	27.06
4	Am069	Bpdl	48	26.44
4	Am069	EtOH	48	24.16
4	Am240	Bpdl	48	31.92
4	Am240	EtOH	48	28.18
4	Am392	Bpdl	48	31.08
4	Am392	EtOH	48	27.97
4	Rpoh	Bpdl	48	26.38
4	Rpoh	EtOH	48	23.93
4	Am069	Bpdl	72	26.48
4	Am069	EtOH	72	22.33
4	Am240	Bpdl	72	32.1
4	Am240	EtOH	72	26.18
4	Am392	Bpdl	72	31.65
4	Am392	EtOH	72	26.23
4	Rpoh	Bpdl	72	27.22
4	Rpoh	EtOH	72	22
4	Am069	Bpdl	96	28.04
4	Am069	EtOH	96	23.05
4	Am240	Bpdl	96	33.66
4	Am240	EtOH	96	27.18
4	Am392	Bpdl	96	32.86
4	Am392	EtOH	96	27.88
4	Rpoh	Bpdl	96	28.89
4	Rpoh	EtOH	96	23.6

## Sheet: Bpdl 24 h only
Replicate	Gene	Treatment	Time (h) post recovery	average Cq
1	Am069	EtOH	24	27.6942
1	Am069	Bpdl 24h	24	30.7201
1	Am240	EtOH	24	31.0027
1	Am240	Bpdl 24h	24	34.985
1	Am392	EtOH	24	31.0162
1	Am392	Bpdl 24h	24	34.6442
1	Rpoh	EtOH	24	26.8262
1	Rpoh	Bpdl 24h	24	29.7786
1	Am069	EtOH	48	26.0165
1	Am069	Bpdl 24h	48	29.1968
1	Am240	EtOH	48	29.8489
1	Am240	Bpdl 24h	48	32.7295
1	Am392	EtOH	48	30.2588
1	Am392	Bpdl 24h	48	32.6208
1	Rpoh	EtOH	48	25.8519
1	Rpoh	Bpdl 24h	48	28.1712
1	Am096	EtOH	72	25.904
1	Am096	Bpdl 24h	72	27.0177
1	Am240	EtOH	72	30.3115
1	Am240	Bpdl 24h	72	30.7759
1	Am392	EtOH	72	30.5133
1	Am392	Bpdl 24h	72	30.7625
1	Rpoh	EtOH	72	26.0571
1	Rpoh	Bpdl 24h	72	26.3008
2	Am069	EtOH	24	26.48
2	Am069	Bpdl 24h	24	31.19
2	Am240	EtOH	24	30.32
2	Am240	Bpdl 24h	24	36.42
2	Am392	EtOH	24	29.98
2	Am392	Bpdl 24h	24	35.93
2	RpOH	EtOH	24	25.75
2	RpOH	Bpdl 24h	24	30.21
2	Am096	EtOH	48	26.18
2	Am096	Bpdl 24h	48	29.51
2	Am240	EtOH	48	30.11
2	Am240	Bpdl 24h	48	33.2
2	Am392	EtOH	48	30.37
2	Am392	Bpdl 24h	48	33.08
2	Rpoh	EtOH	48	26.05
2	Rpoh	Bpdl 24h	48	28.74
2	Am069	EtOH	72	26.3
2	Am069	Bpdl 24h	72	27.55
2	Am240	EtOH	72	30.39
2	Am240	Bpdl 24h	72	31.02
2	Am392	EtOH	72	31.04
2	Am392	Bpdl 24h	72	31.31
2	Rpoh	EtOH	72	26.33
2	Rpoh	Bpdl 24h	72	26.81
3	Am069	EtOH	24	24.16
3	Am069	Bpdl 24h	24	25.73
3	Am240	EtOH	24	28.18
3	Am240	Bpdl 24h	24	30.35
3	Am392	EtOH	24	27.97
3	Am392	Bpdl 24h	24	29.66
3	Rpoh	EtOH	24	23.93
3	Rpoh	Bpdl 24h	24	25.37
3	Am096	EtOH	48	22.33
3	Am096	Bpdl 24h	48	25.5
3	Am240	EtOH	48	26.18
3	Am240	Bpdl 24h	48	29.33
3	Am392	EtOH	48	26.23
3	Am392	Bpdl 24h	48	29.06
3	Rpoh	EtOH	48	22
3	Rpoh	Bpdl 24h	48	24.95
3	Am096	EtOH	72	23.05
3	Am096	Bpdl 24h	72	25.31
3	Am240	EtOH	72	27.18
3	Am240	Bpdl 24h	72	29.08
3	Am392	EtOH	72	27.88
3	Am392	Bpdl 24h	72	29.35
3	Rpoh	EtOH	72	23.6
3	Rpoh	Bpdl 24h	72	25.22
